# Supplementary material for: Impact of a Single Nucleotide Change or Non-Nucleoside Modifications in G-Rich Region on the Quadruplex–Duplex Hybrid Formation
Source: Biomolecules. 2021 Aug 18;11(8):1236. doi: 10.3390/biom11081236 (PMC8392043; doi:10.3390/biom11081236)
Supplement: Supplementary file 1 [file biomolecules-11-01236-s001.zip]

Archive with 1 entries (1 files):
- biomolecules-1326107-supplementary.pdf
